# Supplementary material for: Multi-scale data reveal a CD24(+) MUCL1(+) tumor subgroup associated with unfavorable prognosis in ER+ breast cancer
Source: Front Immunol. 2025 Oct 10;16:1695689. doi: 10.3389/fimmu.2025.1695689 (PMC12549584; doi:10.3389/fimmu.2025.1695689)
Supplement: Supplementary file 1 [file Table1.xlsx]

## Sheet: Table S1
Table S1. The markers of C4 cluster
p_val	avg_log2FC	pct.1	pct.2	p_val_adj	gene	group1	group2
0	3.07996	0.709	0.138	0	MUCL1	4	others
0	2.68631	0.969	0.697	0	CD24	4	others
0	2.45424	0.935	0.382	0	KRT7	4	others
0	2.34312	0.958	0.426	0	S100A10	4	others
0	2.2577	0.784	0.067	0	VIM	4	others
0	1.96804	0.852	0.07	0	PDSS2	4	others
0	1.83491	0.913	0.281	0	PERP	4	others
0	1.75908	0.824	0.086	0	LMO4	4	others
0	1.72631	0.887	0.617	0	DBI	4	others
0	1.72048	0.888	0.302	0	SYPL1	4	others
0	1.57094	0.772	0.171	0	BNIP3	4	others
0	1.5277	0.811	0.116	0	CLIC3	4	others
0	1.52532	0.846	0.13	0	NAMPT	4	others
0	1.51449	0.994	0.985	0	RPS3A	4	others
0	1.50824	0.73	0.033	0	NR2F1	4	others
0	1.50274	0.999	0.98	0	TMSB10	4	others
0	1.47194	0.908	0.566	0	LDHA	4	others
0	1.46415	0.929	0.399	0	RAC1	4	others
0	1.45868	0.845	0.279	0	SELENOP	4	others
0	1.45358	0.937	0.571	0	SEC61G	4	others
0	1.44452	0.537	0.028	0	KLK11	4	others
0	1.4017	0.859	0.267	0	ENO1	4	others
0	1.35263	0.925	0.63	0	NDUFB2	4	others
0	1.33465	0.732	0.101	0	PIK3R1	4	others
0	1.32227	0.935	0.441	0	TAGLN2	4	others
0	1.30379	0.989	0.868	0	S100A11	4	others
0	1.2606	0.993	0.968	0	GAPDH	4	others
0	1.2416	0.858	0.238	0	RAD21	4	others
0	1.2387	0.938	0.665	0	PRDX1	4	others
0	1.22445	0.76	0.279	0	PGK1	4	others
0	1.20642	0.724	0.116	0	CKB	4	others
0	1.16455	0.852	0.293	0	BLVRB	4	others
0	1.14474	0.833	0.179	0	SCOC	4	others
0	1.14273	0.96	0.796	0	MT-ND5	4	others
0	1.13535	0.98	0.814	0	MT-ND3	4	others
0	1.11743	0.765	0.073	0	TCAF1	4	others
0	1.10433	0.799	0.279	0	GGCT	4	others
0	1.1001	0.856	0.305	0	SSBP1	4	others
0	1.09756	0.995	0.992	0	MT-ND4	4	others
0	1.08683	0.795	0.13	0	TMA16	4	others
0	1.08546	0.554	0.058	0	NUDT8	4	others
0	1.07846	0.647	0.068	0	PRKAR2B	4	others
0	1.0536	0.702	0.053	0	CREB3L2	4	others
0	1.04635	0.682	0.216	0	TUBA1A	4	others
0	1.03225	0.651	0.042	0	LINC01133	4	others
0	1.02746	0.751	0.15	0	CALU	4	others
0	1.02529	0.794	0.285	0	ANKRD30A	4	others
0	0.998167	0.343	0.048	0	ERO1A	4	others
0	0.982337	0.622	0.067	0	CBR3	4	others
0	0.973738	0.975	0.832	0	RPL22	4	others
0	0.972548	0.884	0.359	0	HEBP2	4	others
0	0.966733	0.9	0.432	0	MYL12B	4	others
0	0.961933	0.636	0.093	0	P4HA1	4	others
0	0.949528	0.865	0.367	0	ARPC2	4	others
0	0.930519	0.881	0.342	0	JPT1	4	others
0	0.924752	0.927	0.618	0	UQCRH	4	others
0	0.922877	0.692	0.051	0	QRSL1	4	others
0	0.920818	0.891	0.382	0	CRIP2	4	others
0	0.920543	0.956	0.814	0	PPIA	4	others
0	0.919116	0.704	0.154	0	PNRC1	4	others
0	0.913408	0.855	0.309	0	CDC42	4	others
0	0.902034	0.484	0.022	0	CLCA2	4	others
0	0.901874	0.76	0.195	0	ITGB1	4	others
0	0.891735	0.889	0.484	0	ZFP36L1	4	others
0	0.891383	0.629	0.18	0	ARMT1	4	others
0	0.890198	0.997	0.998	0	MT-CO2	4	others
0	0.88704	0.765	0.304	0	C4orf3	4	others
0	0.879204	0.91	0.496	0	ANXA2	4	others
0	0.878875	0.553	0.188	0	FAM162A	4	others
0	0.878866	0.775	0.194	0	ENAH	4	others
0	0.87284	0.874	0.431	0	SLC25A3	4	others
0	0.872249	0.639	0.057	0	C6orf203	4	others
0	0.869385	0.801	0.246	0	MT-ND4L	4	others
0	0.86052	0.787	0.274	0	GTF2H5	4	others
0	0.859239	0.849	0.475	0	TPM1	4	others
0	0.848369	0.875	0.495	0	DYNLT1	4	others
4.24e-306	0.847872	0.855	0.592	1.39e-301	CYB5A	4	others
0	0.846928	0.993	0.966	0	ACTB	4	others
0	0.846716	0.994	0.929	0	MYL6	4	others
0	0.84461	0.851	0.356	0	COX20	4	others
0	0.842413	0.867	0.402	0	PSMB1	4	others
0	0.841508	0.774	0.237	0	PGLS	4	others
0	0.834847	0.899	0.619	0	SOX4	4	others
0	0.833651	0.671	0.135	0	PRLR	4	others
0	0.833491	0.347	0.053	0	NDRG1	4	others
0	0.832508	0.729	0.21	0	ABRACL	4	others
0	0.817786	0.851	0.339	0	LSM3	4	others
0	0.813744	0.998	0.995	0	RPS28	4	others
0	0.813201	0.783	0.24	0	GNB2	4	others
0	0.805118	0.578	0.067	0	ZYX	4	others
0	0.802907	0.983	0.838	0	DSTN	4	others
0	0.801353	0.871	0.379	0	NDUFC1	4	others
0	0.800419	0.745	0.218	0	PCMT1	4	others
0	0.798313	0.467	0.059	0	HIST1H4H	4	others
0	0.796119	0.709	0.169	0	MSRB2	4	others
0	0.794789	0.371	0.015	0	GPNMB	4	others
0	0.790225	0.683	0.191	0	TNNT1	4	others
0	0.789758	0.859	0.374	0	RHOC	4	others
0	0.789388	0.638	0.071	0	RRAS	4	others
0	0.781144	0.822	0.319	0	LSM7	4	others
0	0.769175	0.768	0.342	0	DSP	4	others
0	0.763612	0.885	0.573	0	SUB1	4	others
0	0.759173	0.661	0.142	0	LPP	4	others
0	0.748027	0.619	0.095	0	ARHGEF35	4	others
0	0.746976	0.938	0.682	0	ATP6V1G1	4	others
0	0.74578	0.812	0.406	0	JUND	4	others
0	0.745221	0.637	0.112	0	VAV3	4	others
0	0.743899	0.962	0.791	0	DYNLL1	4	others
0	0.730542	0.539	0.132	0	GPI	4	others
0	0.729112	0.788	0.269	0	EPCAM	4	others
0	0.727451	0.469	0.09	0	BAMBI	4	others
0	0.726762	0.815	0.324	0	ZNHIT1	4	others
0	0.718718	0.95	0.69	0	GUK1	4	others
0	0.712983	0.847	0.399	0	PHPT1	4	others
0	0.712744	0.634	0.11	0	LSM6	4	others
0	0.712342	0.578	0.101	0	ALCAM	4	others
0	0.709199	0.778	0.275	0	STMP1	4	others
0	0.70379	0.602	0.099	0	SMARCA5	4	others
4.44e-254	0.703415	0.356	0.122	1.45e-249	HILPDA	4	others
0	0.699129	0.869	0.432	0	CALM1	4	others
0	0.697116	0.643	0.152	0	YWHAH	4	others
0	0.697015	0.668	0.188	0	ZKSCAN1	4	others
0	0.696851	0.7	0.216	0	LGALS3	4	others
0	0.692199	0.374	0.025	0	EGLN3	4	others
0	0.690752	0.663	0.155	0	TFG	4	others
0	0.683091	0.998	0.997	0	RPL28	4	others
0	0.677237	0.86	0.528	0	COPS9	4	others
0	0.675368	0.59	0.154	0	LMAN1	4	others
0	0.674881	0.999	0.998	0	MT-CO1	4	others
0	0.673507	0.625	0.119	0	PDCD10	4	others
0	0.668338	0.598	0.096	0	NAA50	4	others
0	0.668301	0.563	0.212	0	AREG	4	others
0	0.665365	0.681	0.18	0	RAB18	4	others
0	0.664606	0.775	0.327	0	PKM	4	others
0	0.663386	0.91	0.559	0	NDUFB4	4	others
0	0.662622	0.638	0.158	0	TFAP2A	4	others
0	0.660152	0.466	0.058	0	MTERF2	4	others
0	0.659757	0.798	0.345	0	SNX3	4	others
0	0.659307	0.45	0.088	0	VEGFA	4	others
0	0.658669	0.829	0.405	0	KDELR2	4	others
0	0.655745	0.546	0.065	0	UBE2E3	4	others
0	0.652272	0.919	0.655	0	ATP5MPL	4	others
0	0.647159	0.623	0.155	0	PAK2	4	others
0	0.646501	0.514	0.159	0	MT1X	4	others
0	0.64593	0.997	0.998	0	MT-CO3	4	others
0	0.64514	0.752	0.285	0	TXNDC17	4	others
0	0.644997	0.725	0.252	0	GSTM3	4	others
0	0.642556	0.699	0.23	0	KIF5B	4	others
0	0.64127	0.925	0.64	0	UQCR10	4	others
0	0.641186	0.497	0.088	0	CSRP1	4	others
0	0.636089	0.636	0.159	0	UBE2H	4	others
0	0.634972	0.992	0.964	0	UBA52	4	others
0	0.632545	0.667	0.226	0	PGAM1	4	others
0	0.630151	0.522	0.101	0	BRI3	4	others
0	0.629749	0.941	0.692	0	UBL5	4	others
0	0.62893	0.868	0.532	0	SERP1	4	others
0	0.627978	0.81	0.475	0	ATOX1	4	others
0	0.627687	0.655	0.212	0	AKR1A1	4	others
0	0.627158	0.794	0.372	0	PPA1	4	others
0	0.627091	0.406	0.042	0	SPINK8	4	others
0	0.62567	0.455	0.042	0	FBXW7	4	others
0	0.622005	0.677	0.266	0	LRRFIP1	4	others
0	0.621428	0.434	0.054	0	DST	4	others
0	0.62007	0.612	0.176	0	COMMD3	4	others
0	0.619368	0.665	0.188	0	POP7	4	others
0	0.617862	0.521	0.085	0	HIPK2	4	others
0	0.617808	0.515	0.054	0	LMBR1	4	others
0	0.617017	0.775	0.325	0	MYL12A	4	others
2.62e-300	0.614141	0.988	0.988	8.56e-296	H3F3A	4	others
0	0.612056	0.639	0.172	0	SLC38A1	4	others
0	0.611779	0.828	0.39	0	VDAC1	4	others
0	0.61025	0.527	0.082	0	GSN	4	others
0	0.607458	0.436	0.039	0	CLPSL1	4	others
0	0.605761	0.839	0.42	0	TOMM20	4	others
1.6e-142	0.605135	0.902	0.794	5.22e-138	IFI27	4	others
0	0.604942	0.834	0.435	0	RBX1	4	others
0	0.604246	0.644	0.226	0	AP3S1	4	others
0	0.603802	0.678	0.239	0	GSTK1	4	others
0	0.603081	0.202	0.015	0	CASP14	4	others
0	0.60287	0.839	0.427	0	TSPO	4	others
6.6e-236	0.600845	0.994	0.994	2.16e-231	MT-CYB	4	others
0	0.598077	0.542	0.082	0	TMEM263	4	others
0	0.595869	0.946	0.731	0	COX4I1	4	others
0	0.593193	0.431	0.016	0	GUCY1A1	4	others
0	0.592661	0.634	0.167	0	CTNND1	4	others
0	0.589671	0.835	0.41	0	RTN4	4	others
0	0.589663	0.922	0.689	0	HMGB1	4	others
0	0.589407	0.638	0.168	0	2025-09-02	4	others
0	0.584225	0.424	0.014	0	MUC15	4	others
0	0.580468	0.47	0.07	0	UBL3	4	others
0	0.579732	0.524	0.106	0	LRBA	4	others
0	0.578917	0.858	0.489	0	NDUFB11	4	others
0	0.57777	0.436	0.049	0	PHGDH	4	others
0	0.575705	0.428	0.049	0	TUBA4A	4	others
0	0.572963	0.433	0.024	0	FSCN1	4	others
0	0.57128	0.667	0.185	0	AARD	4	others
0	0.571185	0.551	0.136	0	WASF2	4	others
0	0.570971	0.551	0.169	0	BNIP3L	4	others
0	0.569782	0.491	0.071	0	ABCE1	4	others
0	0.569104	0.589	0.197	0	RUNX1	4	others
0	0.569012	0.863	0.426	0	GNG5	4	others
0	0.567947	0.489	0.117	0	TNFRSF12A	4	others
0	0.567888	0.751	0.367	0	P4HB	4	others
0	0.567686	0.602	0.175	0	CLTC	4	others
0	0.567525	0.487	0.064	0	UBN2	4	others
0	0.567053	0.476	0.073	0	ZDHHC9	4	others
0	0.566331	0.469	0.048	0	PLRG1	4	others
0	0.565263	0.354	0.042	0	PLCG2	4	others
0	0.562174	0.685	0.264	0	SPTSSA	4	others
0	0.557762	0.594	0.188	0	AP1S1	4	others
0	0.557681	0.99	0.949	0	RPL24	4	others
0	0.556745	0.659	0.217	0	MTPN	4	others
1.95e-300	0.556029	0.683	0.32	6.38e-296	XIST	4	others
0	0.554832	0.935	0.617	0	ATP5MD	4	others
0	0.550784	0.68	0.258	0	BZW1	4	others
0	0.547615	0.59	0.16	0	ACTR3	4	others
0	0.544501	0.587	0.148	0	MKRN1	4	others
0	0.540792	0.772	0.334	0	SNRPF	4	others
0	0.539202	0.729	0.308	0	SH3BGRL3	4	others
0	0.536791	0.641	0.255	0	NQO1	4	others
0	0.526897	0.62	0.203	0	PSMB2	4	others
0	0.525849	0.86	0.448	0	PTGES3	4	others
0	0.522321	0.48	0.129	0	MYH9	4	others
0	0.520039	0.425	0.071	0	LINC01116	4	others
0	0.51853	0.983	0.822	0	HSP90AA1	4	others
0	0.518314	0.62	0.212	0	2025-09-07	4	others
0	0.516544	0.538	0.136	0	DAAM1	4	others
3.64e-248	0.514969	0.883	0.676	1.19e-243	PEBP1	4	others
0	0.513606	0.5	0.11	0	TRIP6	4	others
0	0.512181	0.409	0.044	0	ADD3	4	others
0	0.510549	0.517	0.16	0	MAP1LC3B	4	others
0	0.508717	0.474	0.097	0	FNBP1L	4	others
0	0.505371	0.47	0.11	0	ACSL3	4	others
0	0.502385	0.56	0.189	0	TPM4	4	others

## Sheet: Table S2
Table S2. The correlation between absolute score and radiomic features
Gene1	Gene2	cor	pvalue
abosulte.score	original.firstorder.Kurtosis	0.412276	0.000961569
abosulte.score	wavelet-LLH.firstorder.90Percentile	0.311021	0.0146978
abosulte.score	wavelet-LLH.firstorder.RootMeanSquared	0.256189	0.0462723
abosulte.score	wavelet-LLH.firstorder.Skewness	0.260272	0.0427854
abosulte.score	wavelet-LHH.ngtdm.Contrast	0.261086	0.0421174
abosulte.score	wavelet-HLL.firstorder.InterquartileRange	0.272286	0.0337609
abosulte.score	wavelet-HLL.firstorder.Median	-0.290843	0.022968
abosulte.score	wavelet-HLL.firstorder.RobustMeanAbsoluteDeviation	0.257639	0.0450086
abosulte.score	wavelet-HLL.glcm.Contrast	0.270487	0.0350012
abosulte.score	wavelet-HLL.glcm.SumSquares	0.258209	0.044519
abosulte.score	wavelet-HLL.ngtdm.Contrast	0.271229	0.0344851
abosulte.score	wavelet-HLH.firstorder.Kurtosis	-0.254776	0.0475323
abosulte.score	wavelet-HHL.glcm.ClusterShade	-0.356441	0.00480903
abosulte.score	wavelet-HHH.firstorder.Skewness	0.319286	0.0121369

## Sheet: Table S3
Table S. The LASSO result of radiomics
lasso_gene	coe
(Intercept)	-0.0517836
original.firstorder.Kurtosis	0.313189
wavelet-LLH.firstorder.90Percentile	0.125683
wavelet-LLH.firstorder.Skewness	0.0819983
wavelet-LHH.ngtdm.Contrast	0.0254136
wavelet-HLL.firstorder.Median	-0.0511649
wavelet-HLL.glcm.Contrast	0.00771461
wavelet-HLL.ngtdm.Contrast	0.0897242
wavelet-HLH.firstorder.Kurtosis	-0.181676
wavelet-HHL.glcm.ClusterShade	-0.193844
wavelet-HHH.firstorder.Skewness	0.0948081
